# Supplementary material for: Lipid discovery enabled by sequence statistics and machine learning
Source: eLife. 2024 Dec 10;13:RP94929. doi: 10.7554/eLife.94929 (PMC11630815; doi:10.7554/eLife.94929)
Supplement: Supplementary file 1. — Bold denotes confirmed mprF allele. [file elife-94929-supp1.csv]

Bacterial Strain	Protein ID	Locus ID	Description	Reference
Enterococcus dispar ATCC 51266 (mprf1)	WP_016173119	OMK_01174	Wild-type E. dispar strain	Collins et al. (1991)
Enterococcus dispar ATCC 51266 (mprf2)	WP_016172352	OMK_01980	Wild-type E. dispar strain	Collins et al. (1991)
Enterococcus gallinarum EG2	WP_195971496	ECBG_00572	Wild-type E. gallinarium strain	Palmer et al. (2010)
Enterococcus casseliflavus EC10	WP_201705909	ECAG_00568		Palmer et al. (2010)
Enterococcus faecalis T11 (mprF1)	EEU90403	EFMG_00309	Wild-type E. faecalis strain	McBride et al. (2007)
Enterococcus faecalis T11 (mprF2)	EEU90403	EFMG_01835	Wild-type E. faecalis strain	McBride et al. (2007)
Enterococcus faecalis OG1RF (mprf1)	WP_002414160	OG1RF_10029	Wild-type E.faecalis strain	Gold et al. (1975)
Enterococcus faecalis OG1RF (mprf2)	WP_002358907	OG1RF_10760	Wild-type E.faecalis strain	Gold et al. (1975)
Enterococcus faecium 1,231,410 (mprf1)	WP_002294379	EFTG_00601	Wild-type E. faecium strain	Palmer et al. (2010)
Enterococcus faecium 1,231,410 (mprf2)	WP_002287340	EFTG_02430	Wild-type E. faecium strain	Palmer et al. (2010)
Enterococcus raffinosus Er676	UXJ96875	N7K39_06315	Wild-type E. raffinosus strain	Sharon et al. (2023)
Streptococcus agalactiae COH1	CDN67397	GBSCOH1_1931	Wild-type S. agalactiae strain, serotype III	Kuypers et al. (1989)
Streptococcus agalactiae CJB111	QOW76674	ID870_10050	Wild-type S.agalactiae strain, serotype V	Faralla et al. (2014); Spencer et al. (2021)
Staphylococcus aureus RN4220	QWF27327	NMK49_RS06325	Wild-type S. aureus strain	Kreiswirth et al. (1983)
Bacillus subtilis 168	QJF41380	BSU_08425	Wild-type B. subtilis strain	Kunst et al. (1997)
Bacillus licheniformis ATCC 14580	WP_003179900	EJ992_04410	Wild-type B. licheniformis strain	Chester (1901)
Exiguobacterium acetylicum UTDF19-27C	WP_238238782	K6T22_02680	Wild-type E. acetylicum strain
Ligilactobacillus salivarius ATCC 14580	EEJ74510	HMPREF0545_0714	Wild-type L. salivarius strain	Drucker (1979)
Lacticaseibacillus rhamnosus ATCC 7469		NHLLHDLP_02198	Wild-type L. rhamnosus strain	Collins et al. (1989)
Lactobacillus casei ATCC 393	BAN75198	LBCZ_2030	Wild-type L. casei strain	Hansen and Lessel (1971)
Levilactobacillus brevis ATCC 14869	ERK41244	HMPREF0495_02376	Wild-type L. brevis strain	Rogosa and Hansen (1971)
Lacticaseibacillus paracasei ATCC 25302	TDG89985	C5L26_003005	Wild-type L. paracasei strain	Collins et al. (1989)
Streptococcus mitis SM61 + pFerus	WP_018030543	A3GY_RS0106165	Exprssion of S. ferus mprF in S. mitis	This work
Streptococcus mitis SM61 + pDownei	WP_002997695	HMPREF9176_1523	Expression of S. downei mprF in S.mitis	This work
Streptococcus mitis SM61 + pSobrinus	WP_019781626	DLJ52_05040	Expression of S. sobrinus mprF in S. mitis	This work
Streptococcus mitis SM61 + pSalivarius	WP_181671155	SSAL8618_04345	Expression of the S. salivarius mprF in S.mitis	This work
Enterococcus faecalis OG1RF_10760::Tn			OG1RF with a mini-mariner transposon (EfaMarTn) inserted into MprF2 at position 787608	Dale et al. (2018)
Enterococcus faecalis OG1RF_10760::Tn + pABG5	WP_002358907	OG1RF_10760	OG1RF_10760::Tn with the empty vector pABG5 expressed	This work
Enterococcus faecalis OG1RF_10760::Tn + pOGMprF2	WP_002358907	OG1RF_10760	Complementation of the transposon. pOG_MprF2 expresses the OG1RF_10760 gene on the pABG5 vector	This work
Enterococcus faecalis OG1RF_10760::Tn + pEfMprF1	WP_002294379	EFTG_00601	Expression of MprF1 from E. faecium 1, 231, 410 into the OG1RF_10760::Tn	This work
Enterococcus faecalis OG1RF_10760::Tn + pEfMprF2	WP_002287340	EFTG_02430	Expression of MprF2 from E. faecium 1, 231, 410 into the OG1RF_10760::Tn	This work
