# Supplementary material for: Lipid discovery enabled by sequence statistics and machine learning
Source: eLife. 2024 Dec 10;13:RP94929. doi: 10.7554/eLife.94929 (PMC11630815; doi:10.7554/eLife.94929)
Supplement: Supplementary file 2. — p=0.028. [file elife-94929-supp2.csv]

	Hidden Unit 2 Positive	Hidden Unit 2 Negative
Glc_N-DAG}	8	4
PG Only	1	7
