# Supplementary material for: Lipid discovery enabled by sequence statistics and machine learning
Source: eLife. 2024 Dec 10;13:RP94929. doi: 10.7554/eLife.94929 (PMC11630815; doi:10.7554/eLife.94929)
Supplement: Supplementary file 3. [file elife-94929-supp3.csv]

E.coli and Plasmid	Description	Reference
E.coli DH5a (pFerus)	E. coli with S. ferus mprF in pABG5	This Study
E.coli DH5a (pDownei)	E. coli with S. downei mprF in pABG5	This Study
E.coli DH5a (pSalivarius)	E. coli with S. salivarius ATCC 7073 mprF in pABG5	This Study
E.coli DH5a (pSobrinus)	E. coli with S. sobrinus ATCC 27352 mprF in pABG5	This Study
E.coli DH5a (pEFmprF1)	E. coli with E. faecium mprF1 (EFTG_00601)	Joyce et al. (2022)
E.coli DH5a (pEFmprF2)	E. coli with E. faecium mprF2 (EFTG_02430) in pABG5	This Study
E.coli DH5a (pOGMprF2)	E. coli with E. faecalis mprF2 (OG1RF_10760) in pABG5	This Study
E.coli DH5a (pABG5)	E. coli with the empty vector (pABG5)	Joyce et al. (2022)
