# Supplementary material for: Lipid discovery enabled by sequence statistics and machine learning
Source: eLife. 2024 Dec 10;13:RP94929. doi: 10.7554/eLife.94929 (PMC11630815; doi:10.7554/eLife.94929)
Supplement: Supplementary file 4. [file elife-94929-supp4.csv]

Primer Name	pABG5 Sequence Complementarity	Sequence	Use	Reference
pABG5-5'	None	GGAAAGGGACCTCTCTTCCTAAAC	Linearize pABG5 with pABG5-3'	Joyce et al. (2022)
pABG5-3'	None	GATAAAGGTATTGGTAAATAACAAA	Linearize pABG5 with pABG5-5'	Joyce et al. (2022)
Faec_MprF1_F	GAGAGGTCCCTTTCC	GAGAGGTCCCTTTCCTTGTTAAAAAATACCATACAATG	Primer for amplification of E. faecium mprF1 with Faec-MprF1_R contains complementary sequence to pABG5 for Gibson assembly	Joyce et al. (2022)
Faec_MprF1_R	ACCAATACCTTTATC	{ACCAATACCTTTATCTTAATACTTTCTTCGTATCC	Primer for amplification of E. faecium mprF1 with Faec_MprF1_R	Joyce et al. (2022)
Faec_MprF2_F	GAGAGGTCCCTTTCC	GAGAGGTCCCTTTCCGTGAAAAATAAACGATACTTG	Primer for amplification of E. faecium mprF2 with Faec-MprF2_R contains complementary sequence to pABG5 for Gibson assembly	This Study
Faec_MprF2_R	ACCAATACCTTTATC	ACCAATACCTTTATCTTATAATTCTGTGAGCACTTC	Primer used for amplification of E. faecium mprF2 with Faec-MprF2_R	This Study
OG1RF_MprF2_F	GAGAGGTCCCTTTCC	GAGAGGTCCCTTTCCATGAAACAAATTATTCATTGGATC	Primer used for amplification of E. faecalis mprF2 with OG1RF_MprF2_R	This Study
OG1RF_MprF2_R	ACCAATACCTTTATC	ACCAATACCTTTATCTTAGTCAATATTTTTTTGATCGAC	Primer used for amplification of E. faecalis mprF2	This Study
SalMprF_R	ACCAATACCTTTATC	ACCAATACCTTTATCCTATTTCCAAAGACGTC	Primer used for amplification of S. salivarius mprF with SalMprF_F	This Study
SalMprF_F	GAGAGGTCCCTTTCC	GAGAGGTCCCTTTCCATGAAGCGTCTTTTAGAG	Primer used for amplification of S. salivarius mprF	This Study
SobMprF_F	GAGAGGTCCCTTTCC	GAGAGGTCCCTTTCCTTGAAAGCCGTTCTTG	Primer used for amplification of S. sobrinus mprF with SobMprF_R	This Study
SobMprF_R	ACCAATACCTTTATC	ACCAATACCTTTATCTTAATTCCGAGTCACAC	Primer used for amplification of S. sobrinus mprF	This Study
EF1_S1	None	GAATAACGCTGATCAAAAGT	Primer used for sequencing pEFMprF1 insert with pABG5Fup2	Joyce et al. (2022)
EF1_S2	None	TGCCAAGAGAAATAGTC	Primer used for sequencing pEFMprF1 insert with EF1_S3	Joyce et al. (2022)
EF1_S3	None	ACAATCTCTTCGCTTG	Primer used for sequencing pEFMprF1 insert	Joyce et al. (2022)
EF1_S4	None	CCAACTGTTCTTCTCCAA	Primer used for sequencing pEFMprF1 insert with pABG5Fdown2	Joyce et al. (2022)
EF2_S1	None	CTCCTGTATGTGTGATGAAC	Primer used for sequencing pEFMprF2 insert with pABG5Fup2	This Study
EF2_S2	None	GGAATGGGGACTTTTGA	Primer used for sequencing pEFMprF2 insert with EF2_S3	This Study
EF2_S3	None	ACTGATTCGTTGCTGC	Primer used for sequencing pEFMprF2 insert	This Study
EF2_S4	None	CTTCGCTTGTCAGGTTAC	Primer used for sequencing pEFMprF2 insert with pABG5Fdown2	This Study
OG2_S1	None	TTGTAAAGAACAAACAGCC	Primer used for sequencing pOG_MprF2 insert with pABG5Fup2	This Study
OG2_S2	None	GCAACTTAGGTGTCG	Primer used for sequencing pOG_MprF2 insert with OG_S3	This Study
OG2_S3	None	GCCGAAACGATCTGT	Primer used for sequencing pOG_MprF2 insert	This Study
OG2_S4	None	CGTTGTGATGGGCAAC	Primer used for sequencing pOG_MprF2 insert with pABG5Fdown2	This Study
Sal_S1	None	GAAGGGAATAACGTAG	Primer used for sequencing pSalivarius insert with pABG5Fup2	This Study
Sal_S2	None	TATCTTCTCTATGATTCC	Primer used for sequencing pSalivarius insert with Sal_S3	This Study
Sal_S3	None	TCTTCAAGAAAGATTCCCA	Primer used for sequencing pSalivarius insert	This Study
Sal_S4	None	CTCTTTTGGTATCGTGTC	Primer used for sequencing pSalivarius insert with pABG5Fdown2	This Study
Sob_S1	None	AGGAATGACATAATAAGCCAAG	Primer used for sequencing pSobrinus insert with pABG5Fup2	This Study
Sob_S2	None	CGGTATTATTTCTCTGAT	Primer used for sequencing pSobrinus insert with Sob_S3	This Study
Sob_S3	None	TTCTACATCGGCCTCAT	Primer used for sequencing pSobrinus insert	This Study
Sob_S4	None	TTAGCCTTTCTGGGAGAC	Primer used for sequencing pSobrinus insert with pABG5Fdown2	This Study
Downei_S1	None	GAACATAATAGGCCAGGC	Sequencing primer for pDownei insert with pABG5Fup2	This Study
Downei_S2	None	CGGTGGGGATTATTTCC	Sequencing primer for pDownei insert with Downei_S3	This Study
Downei_S3	None	CTGCTTGGTTACCAGCAG	Sequencing primer for pDownei insert	This Study
Downei_S4	None	CAAACGCCTCTTCTG	Sequencing primer for pDownei insert with pABG5Fdown2	This Study
Ferus_S1	None	CCGGCAAAGAATGGCAGAATA	Sequencing primer for pFerus insert with pABG5Fup2	This Study
Ferus_S2	None	CACTAATCCCTGGCGG	Sequencing primer for pFerus insert with Ferus_S3	This Study
Ferus_S3	None	CAATGAAGGCTCTTGTAGC	Sequencing primer for pFerus insert	This Study
Ferus_S4	None	GTATCAGGAGGAGGGAC	Sequencing primer for pFerus with pABG5Fdown2	This Study
pABG5Fup2	None	CAAAAGGTTTCGACTTTTCACC	Primer used for sequencing with pABG5Fup2	Joyce et al. (2022)
pABG5Fdown2	None	CCAATAATAATGACTAGAGAAG	Primer used for sequencing	Joyce et al. (2022)
