# Supplementary material for: Lipid discovery enabled by sequence statistics and machine learning
Source: eLife. 2024 Dec 10;13:RP94929. doi: 10.7554/eLife.94929 (PMC11630815; doi:10.7554/eLife.94929)
Supplement: Supplementary file 5. [file elife-94929-supp5.csv]

Name	pABG5 Sequence Complementarity (Start)	pABG5 Sequence Complementarity (End)	Sequence
S. Downei mprF (Locus tag HMPREF9176_RS03810)	AGGAAGAGAGGTCCCTTTCC	GATAAAGGTATTGGTAAATA	AGGAAGAGAGGTCCCTTTCCTTGAAAGCCCTTCTTGAAAAAATCAAGCCCCTTACCTCCATTCTTAAAACCGTCTTCTTTGTTTCCATCATCCTCTTAATCATCATGGAAATCCTCAATCTGAGGCGGACCATTTCTGTGTCGCAACTCAAGGCGGCATTGGGTGGGGTGTCTCCTATCAATATTCTCCTGATTTTTATCATTGGAGCCCTGGCCGTCCTACCAACGACGGGCTATGATTTTGTCCTCAATAAAATTTTGGGTACCAATAAGTCCAAGTGGTATATTTTGCAGACCTCCTGGTGTATCAATACCTTTAATAATTTATCGGGTTTTGGCGGTCTGATTGATATTGGTCTGCGTTTGGCCTTCTACGGGCAAAAAGGAGAAGAGGAGCGCG…
S. ferus mprF (Locus tag A3GY_RS0106165)	AGGAAGAGAGGTCCCTTTCC	GATAAAGGTATTGGTAAATA	AGGAAGAGAGGTCCCTTTCCAGGAAGAGAGGTCCCTTTCCTTGAAAACGATTATTGAGAAACTGAAGGCTTTTATGCCTATCATTAAGGTCATTTTTTTCACCTCAATCGTGGTCTTAATCATTGTTGAGTTAATGCACCTGAAACAAACCATATCGGTCAAAGAGTTGGGGCAGGTGCTGCAAGGTATTTCTTGGCTTAATATCTTTCTGATTTTTTTAGTCGGCACGCTGGCCGTCTTTCCAACCACAGGATATGATTTCATTGTCAACAGGATTCTAAAAACCAACCACAGCAAATCCTATATTCTGCAGACCAGCTGGTGTATCAATACCTTTAATAATCTGACTGGTTTTGGGGGAATTATTGACATTGGCCTGCGACTTGCCTTTTACGGCAA…
